# Supplementary material for: Cytokine profiling of exosomes derived from the plasma of HIV-infected alcohol drinkers and cigarette smokers
Source: PLoS One. 2018 Jul 27;13(7):e0201144. doi: 10.1371/journal.pone.0201144 (PMC6063410; doi:10.1371/journal.pone.0201144)
Supplement: S1 Dataset — (XLSX) [file pone.0201144.s001.xlsx]

## Sheet: Plosone-cytokines
IL-6													IL-1ra													TNF-alpha														Rantes
Healthy	Healthy-Exo	HIV	HIV-Exo	Alcohol	Alcohol-Exo	HIV+Alcohol	HIV+Alcohol-Exo	Smoker	Smoker-Exo	HIV+Smoker	HIV+Smoker-Exo		Healthy	Healthy-Exo	HIV	HIV-Exo	Alcohol	Alcohol-Exo	HIV+Alcohol	HIV+Alcohol-Exo	Smoker	Smoker-Exo	HIV+Smoker	HIV+Smoker-Exo		Healthy	Healthy-Exo	HIV	HIV-Exo	Alcohol	Alcohol-Exo	HIV+Alcohol	HIV+Alcohol-Exo		Smoker	Smoker-Exo	HIV+Smoker	HIV+Smoker-Exo		Healthy	Healthy-Exo	HIV	HIV-Exo	Alcohol	Alcohol-Exo	HIV+Alcohol	HIV+Alcohol-Exo	Smoker	Smoker-Exo
ND	ND	1.39964	ND	ND	ND	ND	ND	ND	1.6038	ND	ND		38.6202	ND	40.5292	ND	133.876	19.3242	89.652	3.397	193.476	31.4817	133.876	12.2736		7.38096	0.394	4.8367	0.809	100.708	6.47707	16.768	1.16161		9.928	ND	7.424	ND		13859.3	332.578	13903.2	865.541	8146.63	6215.71	7261.94	4117.7	1107.28	1059.41
ND	ND	3.73843	ND	ND	ND	ND	ND	ND	24.2009	ND	ND		100.415	9.41	106.079	9.41	340.904	61.8049	65.156	12.2736	51.916	ND	248.244	42.2868		33.6376	0.809	ND	4.461	2.436	1.4269	6.104	2.20598		7.424	ND	18.904	ND		19352.2	448.459	16927.9	876.161	5798.72	1273.78	4843.2	593.477	394.9	134.012
ND	ND	ND	ND	ND	ND	ND	ND	ND	ND	ND	0.34625		40.5292	49.6102	37.6596	9.41	51.916	14.5345	97.9702	9.41	198.192	ND	65.156	ND		64.1138	3.00472	ND	2.174	6.104	0.789565	ND	ND		35.98	ND	9.928	ND		5052.74	402.567	9350.92	171.879	437.836	65.5818	25637.8	706.793	3666.38	544.489
ND	ND	ND	ND	ND	ND			ND	ND	ND	4.74277		90.573	82.5482	40.5292	ND	144.26	14.5345			312.28	31.4817	179.12	31.4817		29.975	1.78346	ND	0.394	7.424	0.60283				76.132	ND	40.952	ND		26577	3898.02	13364.9	232.394	9632.06	927.512			11272.1	1522.4
ND	ND	ND	ND	ND	ND			ND	ND				28.8014	9.41	32.7895	3.046	144.26	25.6314			23.675	ND				7.38096	2.482	ND	ND	7.424	ND				14.1958	0.809				3765.57	79.902	8542.39	125.919	949.3	469.617			2256.17	79.76
ND	ND			ND	ND			ND	ND				24.7147	42.747			123.256	49.6102			24.7147	12.979				ND	0.789565			11.124	0.412774				ND	0.809				9050.85	614.33			13102.2	415.008			6363.62	74.681
ND	0.117205							ND	ND				144.26	42.2868							20.5061	7.479				8.064	ND								ND	1.18				469.536	282.941							5238.76	121.745
ND	ND							ND	ND				291.384	ND							112.376	19.3242				19.952	0.696545								3.236	ND				13621.8	613.201							50112.2	7453.45
ND	ND							ND	1.006				95.472	31.4817							38.6202	3.046				7.424	ND								ND	ND				908.58	3322.88							5148.13	160.01
ND	1.21496							ND	18.859				123.256	ND							30.8067	ND				27.976	ND								ND	8.533				3500.36	1218.37							6148.45	197.521
								ND	6.821												18.3458	ND													ND	2.016												10194	250.363
[truncated: 50 more columns]
